# Supplementary material for: Using a Simple Cellular Assay to Map NES Motifs in Cancer-Related Proteins, Gain Insight into CRM1-Mediated NES Export, and Search for NES-Harboring Micropeptides
Source: Int J Mol Sci. 2020 Sep 1;21(17):6341. doi: 10.3390/ijms21176341 (PMC7503480; doi:10.3390/ijms21176341)
Supplement: Supplementary file 1 [file ijms-21-06341-s001.zip]

Archive with 7 entries (7 files):
- Sendino et al. SuppTable 2.xlsx
- Sendino et al. SuppTable 3.xlsx
- Sendino et al   supplem.docx
- Sendino et al SuppFigure 1.pdf
- Sendino et al SuppFigure 2.pdf
- Sendino et al SuppFigure 3.pdf
- Sendino et al. SuppTable 1.xlsx
