# Supplementary material for: Using a Simple Cellular Assay to Map NES Motifs in Cancer-Related Proteins, Gain Insight into CRM1-Mediated NES Export, and Search for NES-Harboring Micropeptides
Source: Int J Mol Sci. 2020 Sep 1;21(17):6341. doi: 10.3390/ijms21176341 (PMC7503480; doi:10.3390/ijms21176341)
Supplement: Supplementary file 1 [file ijms-21-06341-s001.zip › Sendino et al. SuppTable 2.xlsx]

## Sheet: Hoja1
Supplementary Table 2. Selected candidate NES motifs in "XPO1-cancer exportome" proteins predicted in silico and experimentally tested using the SRVB/A assay and/or the Rev(1.4)-GFP assay
	cNES ID	Entry [CRM1 cargo category (Kirli et al., 2015)]	cNES Position	cNES Sequence	Wregex score (quartile)	NESmapper score (quartile)	Rank	1.4 score	Previoulsy assayed? (REF)
Plus cNES	WN1	sp|P36507|MP2K2_HUMAN [cargo B]	33-51	---------NLVD-L-QKK-L-EE-L-E-L-DEQQK-	100 (Q1)	32,4 (Q1)	1	9	YES (Fukuda et al. 1996)
	WN2	sp|Q9NZQ3|SPN90_HUMAN [cargo A]	282-300	---------SASDD-L-EA-L-GT-L-S-L-GTTEE-	100 (Q1)	13,5 (Q1)	1	3	NO
	WN3	sp|P19532|TFE3_HUMAN [cargo A]	418-436	--------QANRS-L-QLR-I-QE-L-E-L-QAQI--	84,8 (Q1)	27 (Q1)	1	2	NO
	WN4	sp|Q8IXJ6|SIR2_HUMAN [cargo A]	37-55	--------DMDF-L-RNL-F-SQT-L-S-L-GSQK--	74,9 (Q1)	11,2 (Q1)	1	9	YES (North and Verdin, 2007)
	WN5	sp|O15234|CASC3_HUMAN [cargo B]	457-475	--------SSTSG-L-EQD-V-AQ-L-N-I-AEQN--	73,5 (Q1)	11,2 (Q1)	1	4	YES (Macchi et al., 2003)
	WN6	sp|O15357|SHIP2_HUMAN [cargo B]	256-274	--------TGEQE-L-ESL-V-LK-L-S-V-LKDF--	73,5 (Q1)	8,8 (Q1)	1	3	NO
	WN7	sp|O15534|PER1_HUMAN [cargo B]	483-501	-------DTDIQE-L-SEQ-I-HR-L-L-L-QPV---	70,1 (Q1)	18 (Q1)	1	9	YES (Vielhaber et al., 2001)
	WN8	sp|O15357|SHIP2_HUMAN [cargo B]	625-643	--------RKEFEP-L-LR-V-DQ-L-N-L-EREK--	84,8 (Q1)	4,5 (Q2)	2	2	NO
	WN9	sp|O15534|PER1_HUMAN [cargo B]	1215-1233	---------PDDP-L-FSE-L-DG-L-G-L-EPMEE-	74,9 (Q1)	6,3 (Q2)	2	1	NO
	WN10	sp|Q14141-2|SEPT6_HUMAN [cargo A]	155-174	-------IAPTGHS-L-KS-L-DL-V-T-M-KKLD--	71,9 (Q1)	4,0 (Q2)	2	2	NO
	WN11	sp|Q8IXJ6|SIR2_HUMAN [cargo A]	244-267	FSCMQSDFLKVDL-L-LV-M-GTS-L-Q-V-Q-----	70,1 (Q1)	4,3 (Q2)	2	2	NO
	WN12	sp|O95071-2|UBR5_HUMAN [cargo A]	2206-2224	--------AEPGSI-L-TE-L-GG-F-E-V-KESK--	70,1 (Q1)	3,1 (Q2)	2	2	NO
	WN13	sp|P42345|MTOR_HUMAN [cargo A]	1274-1292	-------RVSKDDW-L-EW-L-RR-L-S-L-ELL---	68,1 (Q1)	5,4 (Q2)	2	4	YES (Bachmann et al., 2006)
	WN14	sp|P14635|CCNB1_HUMAN [cargo A]	138-156	---------AEED-L-CQA-F-SD-V-I-L-AVNDV-	64,9 (Q2)	18,9 (Q1)	2	5	YES (Toyoshima et al., 1998)
	WN15	sp|O95684|FR1OP_HUMAN [cargo A]	352-370	---------EIS-I-GEE-I-EED-L-S-V-EIDDI-	64,9 (Q2)	15,7 (Q1)	2	1	NO
	WN16	sp|P63010|AP2B1_HUMAN [cargo A]	256-274	---------VLS-A-VKV-L-MKF-L-E-L-LPKDS-	64,9 (Q2)	10,8 (Q1)	2	1	NO
	WN17	sp|P20042|IF2B_HUMAN [cargo A]	89-107	--------FDIDE-A-EEG-V-KD-L-K-I-ESDV--	63,1 (Q2)	25,2 (Q1)	2	3	NO
	WN18	sp|P42345|MTOR_HUMAN [cargo A]	649-668	-------VQVVADV-L-SK-L-LV-V-G-I-TDPD--	63,1 (Q2)	9,1 (Q1)	2	9	NO
	WN19	sp|P11274|BCR_HUMAN [cargo A]	1091-1111	------VSGVATD-I-QA-L-KAA-F-D-V-NNKD--	63,1 (Q2)	3,7 (Q2)	2	0	NO
	WN20	sp|Q14145|KEAP1_HUMAN [cargo A]	272-290	---------RCHS-L-TPN-F-LQ-M-Q-L-QKCEI-	63,1 (Q2)	3,1 (Q2)	2	0	NO
	WN21	sp|Q6UUV9-3|CRTC1_HUMAN [cargo A]	329-347	----------LSP-L-SP-I-TQA-V-A-M-DALSLE	58,7 (Q2)	21,6 (Q1)	2	2	NO
	WN22	sp|P15923|TFE2_HUMAN [cargo A]	566-584	--------NEAFKE-L-GR-M-CQ-L-H-L-NSEK--	58,7 (Q2)	18 (Q1)	2	0	NO
	WN23	sp|Q99081|HTF4_HUMAN [cargo A]	594-612	--------NEAFKE-L-GR-M-CQ-L-H-L-KSEK--	58,7 (Q2)	18 (Q1)	2	0	NO
	WN24	sp|Q12778|FOXO1_HUMAN [cargo B]	62-80	--------SAAAVS-A-DF-M-SN-L-S-L-LEES--	58,7 (Q2)	11,2 (Q1)	2	0	NO
	WN25	sp|Q13492-2|PICAL_HUMAN [cargo A]	212-230	---------NEG-I-INL-L-EKY-F-D-M-KKNQC-	58,1 (Q2)	4,5 (Q2)	2	0	NO
	WN26	sp|P35869|AHR_HUMAN [cargo B]	114-132	--------EGEF-L-LQA-L-NGF-V-L-V-VTTD--	58,1 (Q2)	4,5 (Q2)	2	0	NO
	cNES ID	Entry [CRM1 cargo category (Kirli et al., 2015)]	cNES Position	cNES Sequence	Wregex score (quartile)	NESmapper score (quartile)	Rank	1.4 score	Previoulsy assayed? (REF)
Minus (reverse) cNES	REV1	sp|P25963|IKBA_HUMAN [cargo A]	267-285	-----QQLGQ-L-T-L-EN-L-QM-L-PESED-----	85,7 (Q1)	18 (Q1)	1	0	NO
	REV2	sp|Q16204|CCDC6_HUMAN [cargo A]	297-315	-----MREEN-L-R-L-QRK-L-QRE-M-ERR-----	85,7 (Q1)	16,2 (Q1)	1	0	NO
	REV3	sp|P19484|TFEB_HUMAN [cargo A]	431-449	-----KDLDL-M-L-L-DDS-L-LPL-A-SDP-----	76,2 (Q1)	36 (Q1)	1	0	NO
	REV4	sp|O95071-2|UBR5_HUMAN [cargo A]	209-227	-----LQRTN-L-D-V-NLA-V-NN-L-LSRD-----	74,9 (Q1)	9 (Q1)	1	2	NO
	REV5	sp|O15357|SHIP2_HUMAN [cargo B]	261-279	-----LESLV-L-K-L-SV-L-KDF-L-SGIQ-----	73,5 (Q1)	49,5 (Q1)	1	3	NO
	REV6	sp|P30260|CDC27_HUMAN [cargo A]	545-563	-----HLQKD-V-A-L-SV-L-SKD-L-TDMD-----	73,5 (Q1)	16,2 (Q1)	1	1	NO
	REV7	sp|O95071-2|UBR5_HUMAN [cargo A]	1607-1625	-----EDGSD-M-E-L-DL-L-AA-A-ETESD-----	71,9 (Q1)	13,5 (Q1)	1	1	NO
	REV8	sp|Q9UDY2-3|ZO2_HUMAN [cargo A]	715-733	------PIAD-I-A-M-EK-L-ANE-L-PDWFQ----	70,1 (Q1)	17,6 (Q1)	1	1	NO
	REV9	sp|Q92997-2|DVL3_HUMAN [cargo A]	24-42	------PAER-V-T-L-AD-F-KGV-L-QRPSY----	70,1 (Q1)	12,6 (Q1)	1	0	NO
	REV10	sp|O95684|FR1OP_HUMAN [cargo A]	379-397	------LTQD-L-T-V-SQ-L-SDV-A-DYLED----	70,1 (Q1)	10 (Q1)	1	1	NO
REFERENCES
Kirli K., et al. Elife 4:e11466 (2015)
Fukuda M., et al. The Journal of Biological Chemistry 271:20024–20028 (1996).
North BJ and Verdin E. PLoS ONE2(8):e784. (2007)
Macchi P., et al. The Journal of Neuroscience23(13):5778-5788. (2003)
Vielhaber EL., et al. The Journal of Biological Chemistry 276:45921–45927 (2001)
Bachmann RA., et al. The Journal of Biological Chemistry 281:7357-7363 (2006)
Toyoshima F., et al. The EMBO Journal 17:2728-2735 (1998)
