# Supplementary material for: Using a Simple Cellular Assay to Map NES Motifs in Cancer-Related Proteins, Gain Insight into CRM1-Mediated NES Export, and Search for NES-Harboring Micropeptides
Source: Int J Mol Sci. 2020 Sep 1;21(17):6341. doi: 10.3390/ijms21176341 (PMC7503480; doi:10.3390/ijms21176341)
Supplement: Supplementary file 1 [file ijms-21-06341-s001.zip › Sendino et al. SuppTable 3.xlsx]

## Sheet: Hoja1
Supplementary Table 3. Selected in silico predicted candidate NES motifs in human micropeptides
cNES ID	SmProt peptide ID and size (aa)	cNES Position	Sequence	Wregex score (quartile)	NESmapper score (quartile)	Rank
MICROP-1	SPROHSA011142 (96)	13-31	----KKEE-L-LKQ-L-DD-L-K-V-ELSQL	86,5 (Q1)	22,6 (Q1)	1
	SPROHSA011145 (47)	13-31
MICROP-2	SPROHSA018908 (84)	57-75	----IRDR-L-PVN-V-RE-L-S-L-DDPEV	86,5 (Q1)	11,7 (Q1)	1
MICROP-3	SPROHSA012652 (70)	29-47	----GLDD-L-DVA-L-SN-L-E-V-KLEGS	85,7 (Q1)	34,2 (Q1)	1
MICROP-4	SPROHSA141226 (78)	40-58	---DGTSD-L-PLK-L-EA-L-S-V-KEDA-	85,7 (Q1)	20,2 (Q1)	1
	SPROHSA141826 (85)	47-65
MICROP-5	SPROHSA141543 (68)	5-23	---ASASA-L-QRL-V-EQ-L-K-L-EAGV-	83,7 (Q1)	30,6 (Q1)	1
MICROP-6	SPROHSA011811 (57)	30-48	--SHYHET-L-GEA-L-QG-V-E-L-EFS--	83,7 (Q1)	17,6 (Q1)	1
MICROP-7	SPROHSA010409 (85)	16-34	--EESPEN-L-FLE-L-EK-L-V-L-EHS--	83,7 (Q1)	13,8 (Q1)	1
MICROP-8	SPROHSA009911 (99)	78-96	--RMSKEE-L-RAK-L-SE-F-K-L-ETR--	83,7 (Q1)	12,6 (Q1)	1
MICROP-9	SPROHSA020870 (100)	46-64	--LSKCGEE-L-GR-L-KL-V-L-L-ELN--	82,5 (Q1)	16,3 (Q1)	1
MICROP-10	SPROHSA180177 (93)	49-67	AKIKLLTKE-L-SV-L-KD-L-F-L-E----	81,1 (Q1)	11,2 (Q1)	1
	SPROHSA180747 (93)	49-67
	SPROHSA181614 (93)	49-67
