# Supplementary material for: Using a Simple Cellular Assay to Map NES Motifs in Cancer-Related Proteins, Gain Insight into CRM1-Mediated NES Export, and Search for NES-Harboring Micropeptides
Source: Int J Mol Sci. 2020 Sep 1;21(17):6341. doi: 10.3390/ijms21176341 (PMC7503480; doi:10.3390/ijms21176341)
Supplement: Supplementary file 1 [file ijms-21-06341-s001.zip › Sendino et al. SuppTable 1.xlsx]

## Sheet: Hoja1
Supplementary Table 1: XPO1/CRM1-cancer exportome proteins classified according to "CRM1 cargo category" as reported by Kirli et al., 2015.
Uniprot ID	Cargo category (Kirli et al., 2015)
>sp|Q96IF1|AJUBA_HUMAN	Cargo A
>sp|P63010|AP2B1_HUMAN	Cargo A
>sp|O14965|AURKA_HUMAN	Cargo A
>sp|O95999|BCL10_HUMAN	Cargo A
>sp|P11274|BCR_HUMAN	Cargo A
>sp|O60566|BUB1B_HUMAN	Cargo A
>sp|P22681|CBL_HUMAN	Cargo A
>sp|Q16204|CCDC6_HUMAN	Cargo A
>sp|P14635|CCNB1_HUMAN	Cargo A
>sp|Q12834|CDC20_HUMAN	Cargo A
>sp|P30260|CDC27_HUMAN	Cargo A
>sp|Q6P1J9|CDC73_HUMAN	Cargo A
>sp|O75175|CNOT3_HUMAN	Cargo A
>sp|Q6UUV9|CRTC1_HUMAN	Cargo A
>sp|Q6UUV7|CRTC3_HUMAN	Cargo A
>sp|O75534|CSDE1_HUMAN	Cargo A
>sp|P49674|KC1E_HUMAN	Cargo A
>sp|P67870|CSK2B_HUMAN	Cargo A
>sp|O60716|CTND1_HUMAN	Cargo A
>sp|P17844|DDX5_HUMAN	Cargo A
>sp|P26196|DDX6_HUMAN	Cargo A
>sp|Q9NSV4|DIAP3_HUMAN	Cargo A
>sp|P11532|DMD_HUMAN	Cargo A
>sp|Q92997|DVL3_HUMAN	Cargo A
>sp|P20042|IF2B_HUMAN	Cargo A
>sp|P60228|EIF3E_HUMAN	Cargo A
>sp|O15372|EIF3H_HUMAN	Cargo A
>sp|P42566|EPS15_HUMAN	Cargo A
>sp|O95684|FR1OP_HUMAN / >sp|O95684|CEP43_HUMAN	Cargo A
>sp|P62873|GBB1_HUMAN	Cargo A
>sp|Q13322|GRB10_HUMAN	Cargo A
>sp|Q9Y4H2|IRS2_HUMAN	Cargo A
>sp|Q14145|KEAP1_HUMAN	Cargo A
>sp|Q9UNF1|MAGD2_HUMAN	Cargo A
>sp|Q9UDY8|MALT1_HUMAN	Cargo A
>sp|Q13164|MK07_HUMAN	Cargo A
>sp|P42345|MTOR_HUMAN	Cargo A
>sp|P01106|MYC_HUMAN	Cargo A
>sp|Q9NZQ3|SPN90_HUMAN	Cargo A
>sp|Q96PU5|NED4L_HUMAN	Cargo A
>sp|P25963|IKBA_HUMAN	Cargo A
>sp|O00221|IKBE_HUMAN	Cargo A
>sp|P49757|NUMB_HUMAN	Cargo A
>sp|Q13442|HAP28_HUMAN	Cargo A
>sp|Q9BRP1|PDD2L_HUMAN	Cargo A
>sp|Q13492|PICAL_HUMAN	Cargo A
>sp|O00743|PPP6_HUMAN	Cargo A
>sp|Q13162|PRDX4_HUMAN	Cargo A
>sp|P10644|KAP0_HUMAN	Cargo A
>sp|P04049|RAF1_HUMAN	Cargo A
>sp|Q01201|RELB_HUMAN	Cargo A
>sp|P15880|RS2_HUMAN	Cargo A
>sp|P23396|RS3_HUMAN	Cargo A
>sp|Q15019|SEPT2_HUMAN	Cargo A
>sp|Q14141|SEPT6_HUMAN	Cargo A
>sp|Q9UHD8|SEPT9_HUMAN	Cargo A
>sp|Q15047|SETB1_HUMAN	Cargo A
>sp|Q8IXJ6|SIR2_HUMAN	Cargo A
>sp|Q13485|SMAD4_HUMAN	Cargo A
>sp|Q01130|SRSF2_HUMAN	Cargo A
>sp|Q9BZK7|TBL1R_HUMAN	Cargo A
>sp|Q99081|HTF4_HUMAN	Cargo A
>sp|P15923|TFE2_HUMAN	Cargo A
>sp|P19532|TFE3_HUMAN	Cargo A
>sp|P19484|TFEB_HUMAN	Cargo A
>sp|Q9Y2W1|TR150_HUMAN	Cargo A
>sp|Q9UDY2|ZO2_HUMAN	Cargo A
>sp|O60784|TOM1_HUMAN	Cargo A
>sp|Q99816|TS101_HUMAN	Cargo A
>sp|O95071|UBR5_HUMAN	Cargo A
>sp|Q9H6R7|CB044_HUMAN / >sp|Q9H6R7|WDCP_HUMAN	Cargo A
>sp|P30291|WEE1_HUMAN	Cargo A
>sp|P23025|XPA_HUMAN	Cargo A
>sp|P67809|YBOX1_HUMAN	Cargo A
>sp|Q07352|TISB_HUMAN	Cargo A
>sp|P47974|TISD_HUMAN	Cargo A
>sp|P35869|AHR_HUMAN	Cargo B
>sp|P05090|APOD_HUMAN	Cargo B
>sp|Q9NYF8|BCLF1_HUMAN	Cargo B
>sp|O15234|CASC3_HUMAN	Cargo B
>sp|O95067|CCNB2_HUMAN	Cargo B
>sp|P19784|CSK22_HUMAN	Cargo B
>sp|O00571|DDX3X_HUMAN	Cargo B
>sp|P35659|DEK_HUMAN	Cargo B
>sp|P18074|ERCC2_HUMAN	Cargo B
>sp|Q12778|FOXO1_HUMAN	Cargo B
>sp|O43524|FOXO3_HUMAN	Cargo B
>sp|P63092|GNAS2_HUMAN	Cargo B
>sp|O15357|SHIP2_HUMAN	Cargo B
>sp|Q13887|KLF5_HUMAN	Cargo B
>sp|P31025|LCN1_HUMAN	Cargo B
>sp|Q93052|LPP_HUMAN	Cargo B
>sp|P36507|MP2K2_HUMAN	Cargo B
>sp|P49137|MAPK2_HUMAN	Cargo B
>sp|P61244|MAX_HUMAN	Cargo B
>sp|Q02078|MEF2A_HUMAN	Cargo B
>sp|O75030|MITF_HUMAN	Cargo B
>sp|Q969V6|MKL1_HUMAN MKL / >sp|Q969V6|MRTFA_HUMAN	Cargo B
>sp|Q9Y6Q9|NCOA3_HUMAN	Cargo B
>sp|P19838|NFKB1_HUMAN	Cargo B
>sp|Q00653|NFKB2_HUMAN	Cargo B
>sp|P11940|PABP1_HUMAN	Cargo B
>sp|O15534|PER1_HUMAN	Cargo B
>sp|P41743|KPCI_HUMAN	Cargo B
>sp|O95997|PTTG1_HUMAN	Cargo B
>sp|Q04864|REL_HUMAN	Cargo B
>sp|Q04206|TF65_HUMAN	Cargo B
>sp|P46777|RL5_HUMAN	Cargo B
>sp|P31151|S10A7_HUMAN	Cargo B
>sp|Q9Y3F4|STRAP_HUMAN	Cargo B
>sp|Q9UPN9|TRI33_HUMAN	Cargo B
>sp|Q6NZY4|ZCHC8_HUMAN	Cargo B
>sp|Q5JTC6|AMER1_HUMAN	Low abundant cargo
>sp|Q96GD4|AURKB_HUMAN	Low abundant cargo
>sp|O15169|AXIN1_HUMAN	Low abundant cargo
>sp|P30305|MPIP2_HUMAN	Low abundant cargo
>sp|P35222|CTNB1_HUMAN	Low abundant cargo
>sp|Q9NQC7|CYLD_HUMAN	Low abundant cargo
>sp|Q9NRR4|RNC_HUMAN	Low abundant cargo
>sp|O15287|FANCG_HUMAN	Low abundant cargo
>sp|Q6UN15|FIP1_HUMAN	Low abundant cargo
>sp|Q9UQL6|HDAC5_HUMAN	Low abundant cargo
>sp|Q13233|M3K1_HUMAN	Low abundant cargo
>sp|Q99759|M3K3_HUMAN	Low abundant cargo
>sp|Q93074|MED12_HUMAN	Low abundant cargo
>sp|P42568|AF9_HUMAN	Low abundant cargo
>sp|Q13772|NCOA4_HUMAN	Low abundant cargo
>sp|Q15233|NONO_HUMAN	Low abundant cargo
>sp|P60201|MYPR_HUMAN	Low abundant cargo
>sp|Q92733|PRCC_HUMAN	Low abundant cargo
>sp|Q9BYW2|SETD2_HUMAN	Low abundant cargo
>sp|Q15797|SMAD1_HUMAN	Low abundant cargo
>sp|Q969G3|SMCE1_HUMAN	Low abundant cargo
>sp|O60347|TBC12_HUMAN	Low abundant cargo
>sp|Q15650|TRIP4_HUMAN	Low abundant cargo
>sp|O43542|XRCC3_HUMAN	Low abundant cargo
